# Supplementary material for: Development of an Indirect Competitive ELISA Based on a Stable Epitope of β-Lactoglobulin for Its Detection in Hydrolyzed Formula Milk Powder
Source: Foods. 2024 Oct 30;13(21):3477. doi: 10.3390/foods13213477 (PMC11545030; doi:10.3390/foods13213477)
Supplement: Supplementary file 1 [file foods-13-03477-s001.zip]

Archive with 1 entries (1 files):
- foods-3234528-SI.pdf
